# Supplementary material for: Determinants Affecting the Clinical Implementation of a Molecularly Informed Molecular Tumor Board Recommendation: Experience from a Tertiary Cancer Center
Source: Cancers (Basel). 2023 Dec 18;15(24):5892. doi: 10.3390/cancers15245892 (PMC10741918; doi:10.3390/cancers15245892)
Supplement: Supplementary file 1 [file cancers-15-05892-s001.zip › Supplementary_Tables.xlsx]

## Sheet: Table S1
Table S1. RNA alterations Identified by NGS mediated CGP and FISH
Shown are the 5‘::3‘ fusion partner, or the gene affected by splicing, respectively. The column “Breakpoints” lists the 5‘-and 3‘ breakpoints and a short description of the functional consequence of the genetic alteration is given in the column “Consequence”.
Patient	Entity	Event	Breakpoints 5'/3'	Consequence
UKER4	biliary duct	FOXP2::MET	chr7:116,380,086/chr7:114,050,724	Stopp Condon in MET Exon 4
UKER6	biliary duct	FGFR2::BICC1	chr10:123,243,212/chr10:60,461,832	in frame, FGFR2 PTK domain preserved
UKER28	biliary duct	FGFR2::PDE3B	chr10:123,243,212/chr11:14,793,481	in frame, FGFR2 PTK domain preserved
FGFR7	biliary duct	FGFR2::CCAR1	chr10:123,243,212/chr10:70,497,602	in frame, FGFR2 PTK domain preserved
UKER44	breast	PPP1CB::ALK	chr2:29,016,860/chr2:29,940,561	in frame, ALK PTK domain preserved
UKER56	breast	NEK7::NOTCH2	chr1:198,126,406/chr1:120,465,401	Stopp Condon in NOTCH3 exon 27, loss of cytoplasmic region
UKER52	breast	ESR1::SASH1	chr6:152,201,905/chr6:148,672,660	Stopp Codon after ESR1 exon 6, partial loss of LB domain
UKER71	CNS	FGFR3::TACC3	chr4:1,808,661/chr4:1,739,325	in frame, FGFR3 PTK domain preserved
UKER82	CNS	CAPZA2::MET	chr7:116,502,704/chr7:116,339,125	Stopp Codon before MET exon 2, loss of PTK domain
UKER74	CNS	EGFR splice alteration	chr7:55087060/chr7:55223521	EGFRvIII (Deletion of Exon 2-7)
UKER78	CNS	EGFR splice alteration	chr7:55087060/chr7:55223521	EGFRvIII (Deletion of Exon 2-7)
UKER166	colorectal	JAK2::TPD52L3	chr9:5,050,829/chr9:6,330,180	Stopp Codon after JAK2 exon 2, loss of JAK2 PTK domain
UKER145	colorectal	IFT74::MLLT3	chr9:26,962,085/chr9:20,448,263	in frame, partial loss of MLLT3 YEATS domain, AHD preseverd
UKER153	colorectal	PAN3::FLT1	chr13:28,752,072/chr13:29,012,482	Stopp Codon in FLT1 Exon 4, loss of IG and PK domain
UKER100	colorectal	NOTCH2::CAMSAP2	chr1:120,572,528/chr1:200,801,328	loss of 32 (of 34) NOTCH2 exons
UKER184	germ cell	RAF1::ATP2B2	chr3:10,452,497/chr3:10,452,497	loss of all coding exons of RAF1
UKER239	head & neck	BRD4::NUTM1	chr19:15,364,963/chr15:34,640,170	in frame, oncogenic fusion
UKER248	head & neck	EGFR::PDE1	chr7:55,087,056/chr7:3,2249,151	out of frame, EGFR exon 1 fused to exon 4 of PDE1 with stopp condon after exon 4
UKER255	kidney	RET::CUL2	chr10:35,378,824/chr10:43,625,047	pericentric inversion, RET 3'-UTR fused to CUL3 5'-UTR
UKER264	neuroendocrine	TMPRSS2::ERG	chr21:42,870,045,chr21:39,795,482	T2-E5 fusion variant
UKER285	neuroendocrine	HTT::ABL1	chr4:3,235,080/chr9:133,729,451	out of frame, 61 of 67 exons of HTT preserved, stopp codon in exon 2 of ABL1
UKER315	neuroendocrine	TMPRSS2::ERG	chr21:42,880,007/chr21:39,817,543	T1-E4 fusion variant
UKER320	neuroendocrine	TMPRSS2::ERG AR::HEPH	chr21:42,870,045/chr21:39,817,543 and chrX:66,931,530/chrX:65,417,823	T2-E4 fusion variant AR exons 1-4 preserved, loss of LB domain
UKER333	lung, NSCLC	EML4::ALK	FISH	n.a.
UKER335	lung, NSCLC	EML4::ALK	FISH	n.a.
UKER322	lung, NSCLC	KIF5B::RET	chr10:32,317,355/chr10:32,317,355	in frame, PTK domain of RET preserved
UKER341	lung, NSCLC	NTRK2::SLC28A3	chr9:87,367,000/chr9:86,955,180	out of frame, stopp codon after exon 14 of NTRK2, loss of NTRK PTK
UKER350	lung, NSCLC	RBPMS::NRG1	chr8:30,242,674/chr8:32,453,346	out of frame, stopp codon in exon 2 of NRG1
UKER357	lung, NSCLC	NCOA1::ALK	chr2:24,965,052/chr2:2,9606,725	out of frame
UKER360	lung, NSCLC	EML4::ALK	chr2:42,543,190/chr2:29,446,394	in frame, fusion variant v5' (E18;A20)
UKER365	lung, NSCLC	ENO1::PAX7	chr1:8,934,883/chr1:19,062,126	out of frame, premature stopp condon exon 8 of PAX7
UKER330	lung, NSCLC	NSD3::NUTM1	chr8:38,184,248/chr15:34,640,165	in frame, exons 3-8 of NUTM1 preserved
UKER324	lung, NSCLC	BRAF::CUL1	chr7:140487383/chr7:148457586	in frame, exons 9-18 of BRAF preserved
UKER340	lung, NSCLC	MET splice alteration	chr7:116411710/chr7:116414933	MET Exon 14 Skipping
UKER383	esophagus	ARID1B::AKT3	chr6:157,406,039/chr1:24,3727,150	out of frame, stopp condon in exon 9 of AKT3, partial loss of AKT3 STK domain
UKER373	esophagus	BRE::ALK	chr2:28,152,775/chr2:29,940,563	in frame, ALK PTK domain preserved
UKER414	pancreas	EWSR1::BEND2	chr22:29,688,158/chrX:18,234,853	in frame, contains EWSR1 TA Domain
UKER405	pancreas	FOCAD::MLLT3	chr9:20,658,824/chr9:20,620,833	in frame, MLLT3 YEATS domain and AHD preserved
UKER481	prostate	TMPRSS2::ERG	chr21:42,880,007/chr21:39,817,543	T1-E4 fusion variant
UKER474	prostate	TMPRSS2::ERG MSH2::RMDN2 Androgen receptor splice alteration	chr21:42,870,045/chr21:39,817,543 chr2:47,643,569/chr2:38,216,683 chrX:66905970/chrX:66914513	T2-E4 fusion variant out of frame, stopp condon in RMDN2 exon 8 Androgen receptor splice Variant AR-V7
UKER478	prostate	TMPRSS2::ERG	chr21:42,870,045/chr21:39,817,543	T2-E4 fusion variant
UKER477	prostate	ACPP::MYC	chr3:132,036,420/chr8:128,750,493	in frame, all domains of MYC preserved
UKER454	prostate	TMPRSS2::ERG Androgen receptor splice alteration	chr21:42,880,007/chr21:39,817,543 chrX:66905970/chrX:66914513	T1-E4 fusion variant Androgen receptor splice Variant AR-V7
UKER458	prostate	NBEA::BRCA2 NPR1::NOTCH2	chr13:35,745,587/chr13:32,903,578 chr1:153,655,064/chr1:120,572,610	out of frame, stopp codon in exon 9 of BRCA2 out of frame, stopp codon in exon 2 of NOTCH2
UKER470	prostate	TMPRSS2::ERG	chr21:42,870,045/chr21:39,817,543	T2-E4 fusion variant
UKER463	prostate	ACCP::FGFR1	chr3:132,075,699/chr8:38,277,253	in frame, FGFR2 PTK domain preserved
UKER471	prostate	HNRNPA2B1::ETV1	chr7:2,623,2871/chr7:14,017,105	in frame, all conding exons of ETV1 preserved
UKER479	prostate	ABL1::SPTAN1	chr9:133,589,841/chr9:131,329,016	out of frame, stopp codon in SPTAN1 exon 2
UKER480	prostate	TMPRSS2::ERG Androgen receptor splice alteration Androgen receptor splice alteration	chr21:42,880,007/chr21:39,817,543 chrX:66905970/chrX:66914513 chrX:66905970/chrX:66913410	T1-E4 fusion variant Androgen receptor splice Variant AR-V7 Androgen receptor splice Variant AR-V9
UKER454	prostate	TMPRSS2::ERG Androgen receptor splice alteration	chr21:42,870,045/chr21:39,817,543 chrX:66905970/chrX:66914513	T2-E4 fusion variant Androgen receptor splice Variant AR-V7
UKER449	prostate	Androgen receptor splice alteration	chrX:66905970/chrX:66914513	Androgen receptor splice Variant AR-V7
UKER450	prostate	Androgen receptor splice alteration	chrX:66905970/chrX:66914513	Androgen receptor splice Variant AR-V7
UKER456	prostate	Androgen receptor splice alteration	chrX:66905970/chrX:66914513	Androgen receptor splice Variant AR-V7
UKER455	prostate	Androgen receptor splice alteration Androgen receptor splice alteration	66905970 chrX:66913410 66905970/chrX:66914513	Androgen receptor splice Variant AR-V9 Androgen receptor splice Variant AR-V7
UKER460	prostate	Androgen receptor splice alteration	chrX:66905970/chrX:66914513	Androgen receptor splice Variant AR-V7
UKER465	prostate	Androgen receptor splice alteration	chrX:66905970/chrX:66914513	Androgen receptor splice Variant AR-V7
UKER484	salivaray gland	EWSR1::ATF1	chr22:29,684,775/chr12:51,203,238	t(12;22)(q13;q12), EWSR1(ex7)-ATF1(ex4), out of frame, stopp condon in ATF1 exon 5
UKER490	salivaray gland	Androgen Receptor Splice Alteration	chrX:66905970/chrX:66914513	Androgen receptor splice Variant AR-V7
UKER519	soft tissue	TNS1::ALK	chr2:21,8696,178/chr2:29,448,431	in frame, ALK PTK domain preserved
UKER526	soft tissue	FUS::CREB3L2	chr16:31,196,500/chr7:137,593,082	in frame
UKER517	soft tissue	TFE3 Gene Fusion	FISH	n.a.
UKER587	CUP	RPS6KB1::VMP1	chr17:57,970,686/chr17:57,895,073	in frame, only RPS6KB1 exon 1 preserved, loss of STK domain
				n.a. = not applicable

## Sheet: Table S2
Table S2 Summary of non-implemented MTB recommendations
Patient	Entity	Clinical evidence level	Drug class/spec. Inihbitor	Targetable alteration	Reason for non-adherence
UKER2	anus	M2A	PIK3CAi	PIK3CA p.Glu545Gln/p.Glu726Lys	n.a.
UKER3	anus	M2C	MTORi	FBXW7 p.Arg465His, PIK3CA GCN: 5.2, PIK3CB GCN: 3.4	other therapy
UKER18	biliary duct	M1A	IDH1/2i	IDH2 p.Arg172Lys	no healthcare reimbursement
UKER27	biliary duct	M1A	Pemigatinib	FGFR2 p.Glu566Gly/p.Cys383Arg	patient informed refusal
UKER19	biliary duct	M1A	Ivosidenib	IDH1 p.Arg132Cys	poor condition
UKER23	biliary duct	M1B	Infigratinib Study	FGFR2 GCN: 4.6	poor condition
UKER24	biliary duct	M2A	Dabrafenib + Trametinib	BRAF p.Val600Glu	poor condition
UKER40	bladder	M3	PARPi	BRCA2 p.Glu3405AspfsTer23	n.a.
UKER36	bladder	M3	EGFRi	EGFR GCN: 6.9	poor condition
UKER42	bone	M2C	CDK4/6i	CDK4 GCN: 5.6	poor condition
UKER57	breast	M1A	Alpelisib	PIK3CA p.His1047Arg	other therapy
UKER54	breast	M1A	PARPi	BRCA2 p.Asn433GlnfsTer18, ATM p.Ser2259TyrfsTer13, CHEK2 p.Ile188Thr	other therapy
UKER55	breast	M3	PARPi	FANCD2 p.Glu205Gly	patient deceased
UKER56	breast	M4	NOTCHi	NEK7::NOTCH2 gene fusion	other therapy
UKER71	CNS	M2A	FGFRi	FGFR3::TACC3 gene fusion	other therapy
UKER69	CNS	M2A	Ivosidenib	IDH1 p.Arg132His	other therapy
UKER74	CNS	M2A	EGFR-TKI	NBN p.Lys219AsnfsTer16, PTEN deletion	poor condition
UKER75	CNS	M2A	Ivosidenib	IDH1 p.Arg132His, BRCA2 deletion	poor condition
UKER67	CNS	M2A	PDGFRi	PDGFRA p.Ile843del, CDK4 GCN: 6.4	poor condition
UKER70	CNS	M2A	IDH1/2i	IDH1 p.Arg132His	stable disease
UKER83	CNS	M3	Osimertinib	EGFR GCN: 98.6	poor condition
UKER77	CNS	M3	MET-TKI	MET p.Met1268Thr, PTEN p.Lys342Ter	poor condition
UKER140	colorectal	M1A	Encorafenib + Cetuximab	BRAF p.Val600Glu, ATM p.Gln1225Ter	patient deceased
UKER109	colorectal	M1A	Encorafenib/Cetuximab	BRAF p.Val600Glu	poor condition
UKER146	colorectal	M2A	PIK3CAi	PTEN p.Met134Thr, PTEN deletion	other therapy
UKER149	colorectal	M2A	ERBB2i	ERBB2 GCN: 4.8	no healthcare reimbursement
UKER169	colorectal	M2A	ERBB2i	ERBB2 p.Arg678Gln	patient deceased
UKER111	colorectal	M2A	PIK3CAi	PIK3CA p.His1047Arg ERBB GCN:5.0	poor condition
UKER112	colorectal	M2A	PIK3CAi	PIK3CA p.Glu542Lys	poor condition
UKER151	colorectal	M2A	anti-HER2 Therapie	ERBB2 GCN:23.5	poor condition
UKER155	colorectal	M2C	CDK4/6i Study	CDK4 GCN: 9.5, CDK6 GCN: 7.5	no healthcare reimbursement
UKER141	colorectal	M2C	Dasatanib	IDH2 p.Arg172Met	poor condition
UKER165	colorectal	M3	CDK4/6i	CCND1 GCN: 10.9	other therapy
UKER153	colorectal	M3	CDK4/6i	CDK4 GCN: 9.6	other therapy
UKER587	CUP	M2A	RET-TKI	RET p.Glu632_Leu633del	stable disease
UKER570	CUP	M2A	PARPi	ATM deletion	stable disease
UKER591	CUP	M3	CDK4/6i	CDKN2A p.Trp110Ter	patient informed refusal
UKER384	esophagus	M2A	ERBB2i	HER2 GCN: 12.7	poor condition
UKER393	esophagus	M2C	FGFRi	FGFR2 GCN: 88,5	drug unavailable
UKER380	esophagus	M3	PARPi	FANCL p.Thr372AsnfsTer13	no healthcare reimbursement
UKER394	esophagus	M3	MTORi	RICTOR GCN: 49	patient deceased
UKER386	esophagus	M3	FGFRi	FGFR1 GCN: 9,6	patient deceased
UKER181	gallbladder	M2A	PARPi	BRCA2 p.Glu3405AspfsTer23	no healthcare reimbursement
UKER180	gallbladder	M2B	MTORi	PTEN p.Asn292LysfsTer6	patient deceased
UKER179	gallbladder	M3	CDK4/6i	CDK4 GCN: 7.0	patient deceased
UKER205	gynecological	M1C	PARPi	CHEK2 p.Thr410MetfsTer15, PIK3R1 p.Leu380Ter	poor condition
UKER198	gynecological	M2A	HER2-AK	HER2 GCN: 4.0, RAF1 p.Ser259Cys	other therapy
UKER203	gynecological	M3	PARPi	CHEK1 deletion, ATM deletion	other therapy
UKER206	gynecological	M3	PARPi	NBN p.Asp284Asn	drug unavailable
UKER200	gynecological	M3	PARPi	FANCI p.Glu755Ter	stable disease
UKER230	head & neck	M2A	ERBB2i	ERBB2 GCN: 4.0	other therapy
UKER237	head & neck	M2A	PIK3CAi	PIK3CA p.Glu542Lys, FBXW7 p.Arg479Pro	other therapy
UKER227	head & neck	M2A	Alpelisib	PTEN p.His93Arg, PIK3CA GCN: 4.2	no healthcare reimbursement
UKER224	head & neck	M2A	PARPi	BRCA2 p.Phe1844Ter	poor condition
UKER211	head & neck	M2B	Mocetinostat	EP300 p.Asp1399Asn	n.a.
UKER243	head & neck	M2C	PARPi	ATM deletion, CHEK1 deletion	poor condition
UKER239	head & neck	M3	Bromodomain-Inhibitor	BRD4::NUTM1 gene fusion	no healthcare reimbursement
UKER363	lung, NSCLC	M1A	BRAFi	BRAF p.Val600Glu	n.a.
UKER341	lung, NSCLC	M1A	Larotrectinib/Entrectinib	SLC28A3::NTRK2 gene fusion	stable disease
UKER349	lung, NSCLC	M1C	EGFR-TKI	RBPMS::NRG1 gene fusion	n.a.
UKER352	lung, NSCLC	M1C	Capmatinib	MET GCN: 16.7	n.a.
UKER354	lung, NSCLC	M1C	Dabrafenib + Trametinib	BRAF p.Gly466Val	stable disease
UKER346	lung, NSCLC	M2A	PIK3CAi	PIK3CA p.Glu545Lys, PTEN p.Gly129Glu	patient informed refusal
UKER367	lung, NSCLC	M2B	PARPi	BRCA1 p.Glu1346LysfsTer20	patient deceased
UKER356	lung, NSCLC	M2C	FGFRi	FGFR2 p.Ser320Cys	poor condition
UKER364	lung, NSCLC	M3	CDK4/6i	CDKN2A p.His83Tyr	other therapy
UKER344	lung, NSCLC	M3	FGFRi	FGF3 GCN: 42.3, FGF19 GCN: 39.9, FGF4 GCN: 36	other therapy
UKER362	lung, NSCLC	M3	CDK4/6i	CCND1 GCN: 18.2	other therapy
UKER261	melanoma	M2B	MTORi	TSC1 p.Lys708MetfsTer12	other therapy
UKER300	neuroendocrine	M1A	Sotorasib	KRAS p.Gly12Cys	poor condition
UKER299	neuroendocrine	M2A	PIK3CAi	PIK3CA p.Asn345Lys	drug unavailable
UKER294	neuroendocrine	M2C	PARPi	CHEK1 deletion, ATM deletion	other therapy
UKER296	neuroendocrine	M2C	PARPi	CHEK1 deletion, ATM deletion	other therapy
UKER389	oesophagus	M2A	PARPi	BRCA2 p.Glu3053Ter	n.a.
UKER419	pancreas	M1A	PARPi	BRCA2 p.Asp2723His	other therapy
UKER444	pancreas	M1A	Olaparib	BRCA1 p.Glu1346LysfsTer20	n.a.
UKER424	pancreas	M2A	HER2 Ab	HER2 GCN: 6	n.a.
UKER411	pancreas	M2A	BRAFi	BRAF p.Asn486_Pro490del	patient informed refusal
UKER445	pancreas	M2B	PARPi	ATM p.Val1464CysfsTer27	other therapy
UKER401	pancreas	M2C	CDK4/6i MEKi	CCND1 GCN: 3.8	other therapy
UKER462	prostate	M1C	Ipatasertib	PTEN p.Thr319Ter	other therapy
UKER456	prostate	M2A	PIK3CAi	PIK3CA p.His1047Arg, PTEN deletion	other therapy
UKER470	prostate	M2A	CDK4/6i	PTEN p.Leu265ProfsTer35, PTEN deletion, PIK3CB GCN: 5.5	stable disease
UKER503	skin, non-melanoma	M2B	PARPi	ATM p.Gln2989Ter	n.a.
UKER501	skin, non-melanoma	M2C	HH Inhibitor 2. Gen	SMO p.Thr241Met/p.Val321Met, PTCH1 p.Tyr740Ter	n.a.
UKER497	skin, non-melanoma	M3	MTORi	TSC1 p.Ser525GlnfsTer10	other therapy
UKER508	small intestine	M2A	CDK4/6i	CDK4 GCN: 30.3, CCND1 GCN: 11.2	patient informed refusal
UKER583	soft tissue	M2A	Osimertinib	EGFR p.Pro772_Cys775dup	other therapy
UKER532	soft tissue	M2C	CDK4/6i	CDK4 GCN: 29	other therapy
UKER516	soft tissue	M2C	CDK4/6i	CDK4 GCN:100.6	other therapy
UKER522	soft tissue	M2C	PARPi	ATM p.Tyr1529Ter	patient informed refusal
UKER552	stomach	M1A	Alpelisib	PIK3CA p.Gln546Lys	other therapy
UKER555	stomach	M2A	PIK3CAi	PIK3CA p.His1047Arg	poor condition
UKER545	stomach	M2C	CDK4/6i	CCND1 GCN: 10	other therapy
UKER563	thyroid	M2A	MTORi	TSC2 p.Trp167Ter	patient deceased
					n.a. = reason unknown
